# Supplementary material for: Construction of Inverse–Opal ZnIn2S4 with Well–Defined 3D Porous Structure for Enhancing Photocatalytic H2 Production
Source: Nanomaterials (Basel). 2024 May 11;14(10):843. doi: 10.3390/nano14100843 (PMC11123994; doi:10.3390/nano14100843)
Supplement: Supplementary file 1 [file nanomaterials-14-00843-s001.zip]

Archive with 1 entries (1 files):
- nanomaterials-2950939-supplementary.pdf
